# Supplementary material for: Cellular Processes Involved in Jurkat Cells Exposed to Nanosecond Pulsed Electric Field
Source: Int J Mol Sci. 2019 Nov 21;20(23):5847. doi: 10.3390/ijms20235847 (PMC6929111; doi:10.3390/ijms20235847)
Supplement: Supplementary file 1 [file ijms-20-05847-s001.zip]

Archive with 2 entries (2 files):
- Supplementary file 1-figures_proof1.pdf
- Supplementary file 2 -tables_proof1.pdf
